# Supplementary material for: Ferulic Acid as Building Block for the Lipase-Catalyzed Synthesis of Biobased Aromatic Polyesters
Source: Polymers (Basel). 2021 Oct 27;13(21):3693. doi: 10.3390/polym13213693 (PMC8588094; doi:10.3390/polym13213693)
Supplement: Supplementary file 1 [file polymers-13-03693-s001.zip]

Archive with 1 entries (1 files):
- polymers-1423824-SI.pdf
